# Supplementary material for: Mycobacterium abscessus Genetic Determinants Associated with the Intrinsic Resistance to Antibiotics
Source: Microorganisms. 2021 Dec 7;9(12):2527. doi: 10.3390/microorganisms9122527 (PMC8707978; doi:10.3390/microorganisms9122527)
Supplement: Supplementary file 1 [file microorganisms-09-02527-s001.zip]

Archive with 1 entries (1 files):
- microorganisms-1460163-supplementary.pdf
